# Supplementary material for: Burnout and Coping Strategies Among Paediatric Oncologists: A Scoping Review
Source: Psychooncology. 2026 Jan 5;35(1):e70359. doi: 10.1002/pon.70359 (PMC12767751; doi:10.1002/pon.70359)
Supplement: Supplementary file 2 — Supporting Information S2 [file PON-35-e70359-s001.odt]

Supplementary file 2
PRISMA-ScR Checklist
Section
Item
Checklist Item
Reported in Manuscript
TITLE
1
Identify the report as a scoping review.
Title: Yes
ABSTRACT
2
Provide a structured summary including background, objectives, eligibility criteria, sources of evidence, charting methods, results, and conclusions.
Yes
INTRODUCTION
3
Describe the rationale for the review in the context of what is already known.
Yes

4
Provide an explicit statement of the questions and objectives being addressed.
Yes (under “Review Question”)
METHODS
5
Indicate whether a review protocol exists, if and where it can be accessed.
Yes (OSF link provided)

6
Specify eligibility criteria.
Yes

7
Describe all information sources in the search.
Yes

8
Present the full electronic search strategy for at least one database.
Yes (Supplementary File 1)

9
State the process for selecting sources of evidence.
Yes

10
Describe the data charting process.
Yes (described under thematic analysis and data synthesis)

11
List and define all variables for which data were sought.
Yes (burnout, emotional distress, coping strategies, etc.)

12
If critical appraisal was conducted, describe methods and rationale.
Not applicable (scoping reviews typically do not include critical appraisal)

13
Describe methods of handling and summarising the data.
Yes (thematic synthesis described)
RESULTS
14
Provide number of sources screened, assessed for eligibility, and included, with reasons for exclusions.
Yes (described in PRISMA flow chart)

15
Present characteristics of included sources of evidence.
Yes (Table 1 summarized)

16
Present relevant results that relate to the review questions and objectives.
Yes

17
If critical appraisal was conducted, present data.
Not applicable

18
Summarise and/or present charting results.
Yes (thematic domains presented)
DISCUSSION
19
Summarise main results, link to review questions and objectives, and consider relevance.
Yes

20
Discuss limitations of the scoping review process.
Yes

21
Provide general interpretation of results and implications for future research, practice, and policy.
Yes
FUNDING
22
Describe sources of funding for the included sources of evidence and for the scoping review.
Yes (ICMR funding acknowledged)
